# Supplementary material for: Uncovering the Mechanism of Action of Antiprotozoal Agents: A Survey on Photoaffinity Labeling Strategy
Source: Pharmaceuticals (Basel). 2024 Dec 28;18(1):28. doi: 10.3390/ph18010028 (PMC11768348; doi:10.3390/ph18010028)
Supplement: Supplementary file 1 [file pharmaceuticals-18-00028-s001.zip]

Archive with 1 entries (1 files):
- pharmaceuticals-3372499-supplementary.pdf
